# Supplementary material for: Correction: The salivary microbiota of patients with acute lower respiratory tract infection–A multicenter cohort study
Source: PLoS One. 2025 Feb 7;20(2):e0319276. doi: 10.1371/journal.pone.0319276 (PMC11805346; doi:10.1371/journal.pone.0319276)
Supplement: S1 Table — (XLSX) [file pone.0319276.s005.xlsx]

## Sheet: TableS1
Table S1A - Pairwise Wilcoxon-test of Difference in Alpha Diversity Comparisons Between Cohorts / Body Sites
	LRTI Fecal Samples	LRTI Oral Samples
LRTI Oral Samples	0.0087827	NA
Healthy Saliva Samples	0.645304	8e-06
Table S1B - Variation Between Cohorts / Body Sites with Age as an Interacting Factor
	Df	SumOfSqs	R2	F	Pr(>F)
BatchSite	2	0.0556864	0.163843	58.5502	0.0001
Age	1	0.0029893	0.0087954	6.28616	0.0001
BatchSite:Age	2	0.0020566	0.0060511	2.16241	0.0117
Residual	587	0.279145	0.821311	NA	NA
Total	592	0.339877	1	NA	NA
Table S1C - Pairwise Adonis2 comparisons Comparisons Between Cohorts / Body Sites
	R2 Cohort / Site	P.adj Cohort / Site	R2 Age	P.adj Age	Cohort / Site:Age R2	Cohort / Site:Age P.adj
Healthy Saliva vs LRTI Saliva	0.12647	0.001	0.01159	0.001	0.00406	0.016
Healthy Saliva vs LRTI Fecal	0.20204	0.001	0.00734	0.002	0.00569	0.008
LRTI Saliva vs LRTI Fecal	0.05661	0.001	0.01286	0.001	0.00479	0.089
Table S1D- Adonis2 comparisons of clinical metadata using baseline samples
	Df	SumOfSqs	R2	F	Pr(>F)
Hospital city	3	0.0119927	0.184779	8.75671	0.001
History of COPD	1	0.0009708	0.0149576	2.12653	0.031
History of Asthma	1	0.0003453	0.00532	0.756345	0.673
Current Smoker	2	0.000785	0.0120947	0.85976	0.594
Past Smoker	2	0.0008195	0.0126265	0.897557	0.574
Race	1	0.0003556	0.0054795	0.779025	0.66
Sex	1	0.0005169	0.0079637	1.1322	0.286
Home Oxygen	1	0.0006159	0.0094901	1.34921	0.178
CorticosteroidsOral	1	0.0006893	0.0106199	1.50985	0.12
Corticosteroidsinhaled	1	0.0007457	0.0114902	1.63357	0.102
Bronhciodilators	1	0.0002847	0.0043865	0.623637	0.82
LeukotrieneReceptorAntagonists	1	0.000563	0.0086748	1.2333	0.253
Emergeny department steroids	1	0.0002247	0.0034628	0.49231	0.91
Emergency department bronchodilators	1	0.0002641	0.0040685	0.57842	0.847
Rhonchi	1	0.0005568	0.0085794	1.21975	0.251
Wheezing	1	0.0008221	0.0126662	1.80077	0.068
Cough	1	0.0003593	0.0055353	0.786964	0.635
Chills	1	0.0003459	0.0053287	0.75759	0.675
Sputum	1	0.0004287	0.0066058	0.939153	0.485
Dyspnea	1	0.00035	0.0053924	0.76664	0.644
Chest_Discomfort	1	0.0002401	0.0036996	0.525979	0.905
receive_abx	1	0.0005763	0.0088801	1.26249	0.232
abx_ed	1	0.0005226	0.0080518	1.14472	0.335
hosp_admit	1	0.0004417	0.0068056	0.967561	0.455
Residual	90	0.0410865	0.633042	NA	NA
Total	118	0.0649033	1	NA	NA
Table S1E- Adonis2 comparisons of LRTI outcomes using baseline samples
	Df	SumOfSqs	R2	F	Pr(>F)
city	3	0.0119927	0.184779	8.74788	0.0001
OUTCOME_CAP	1	0.0003382	0.0052113	0.740142	0.6774
OUTCOME_COPD	1	0.0009936	0.0153097	2.17439	0.0279
OUTCOME_Asthma	1	0.0003607	0.0055573	0.789288	0.6255
OUTCOME_Acute_Bronchitis	1	0.0001649	0.0025401	0.360759	0.9796
Overall_Adverse_outcome	1	0.0007856	0.0121046	1.71918	0.0744
Residual	110	0.0502675	0.774498	NA	NA
Total	118	0.0649033	1	NA	NA
Table S1F- Adonis2 comparisons of clinical metadata using baseline sample and stratified on hospital city location
	Df	SumOfSqs	R2	F	Pr(>F)
COPD_Hx	1	0.0012771	0.0196774	2.44103	0.0109
Asthma_Hx	1	0.0006063	0.0093422	1.15893	0.6105
Current_Smoker	2	0.0009405	0.0144907	0.898803	0.7165
Past_Smoker	2	0.0009641	0.0148544	0.921362	0.5906
Race	1	0.0005497	0.0084692	1.05063	0.7643
Sex	1	0.0003966	0.0061105	0.75802	0.6747
HomeOxygen	1	0.0008769	0.0135109	1.67607	0.0864
CorticosteroidsOral	1	0.0015707	0.024201	3.0022	0.0492
Corticosteroidsinhaled	1	0.0006414	0.0098828	1.22598	0.6425
Bronhciodilators	1	0.0003137	0.0048341	0.599677	0.8205
LeukotrieneReceptorAntagonists	1	0.000613	0.0094453	1.17171	0.2427
ED_steroids	1	0.0014797	0.0227984	2.8282	0.6159
ED_bronchodilators	1	0.0003381	0.0052101	0.646321	0.8445
Rhonchi	1	0.000529	0.0081507	1.01112	0.3627
Wheezing	1	0.0011116	0.0171269	2.12464	0.0407
Cough	1	0.0006	0.009244	1.14674	0.5163
Chills	1	0.0002684	0.0041355	0.513017	0.9029
Sputum	1	0.0005768	0.0088864	1.10238	0.3083
Dyspnea	1	0.0004108	0.00633	0.785255	0.5199
Chest_Discomfort	1	0.0002725	0.0041983	0.520806	0.9444
receive_abx	1	0.0004528	0.006976	0.865396	0.4521
abx_ed	1	0.0010283	0.015843	1.96536	0.4927
hosp_admit	1	0.0004284	0.0066003	0.81878	0.487
Residual	93	0.0486568	0.749682	NA	NA
Total	118	0.0649033	1	NA	NA
Table S1G- Adonis2 comparisons of LRTI outcomes using baseline samples and stratified on hospital city location
	Df	SumOfSqs	R2	F	Pr(>F)
OUTCOME_CAP	1	0.0013409	0.0206597	2.50518	0.2669
OUTCOME_COPD	1	0.0012277	0.0189163	2.29377	0.0098
OUTCOME_Asthma	1	0.0005077	0.0078219	0.948474	0.5831
OUTCOME_Acute_Bronchitis	1	0.0006862	0.0105734	1.28212	0.7947
Overall_Adverse_outcome	1	0.0006581	0.0101394	1.2295	0.1705
Residual	113	0.0604827	0.931889	NA	NA
Total	118	0.0649033	1	NA	NA
Table S1H- Adonis2 comparisons of clinical metadata using baseline fecal samples
	Df	SumOfSqs	R2	F	Pr(>F)
city	3	0.0046525	0.128445	1.8952	0.0397
COPD_Hx	1	0.0013622	0.0376073	1.66468	0.0946
Asthma_Hx	1	0.0016059	0.0443347	1.96246	0.0588
Current_Smoker	2	0.0041258	0.113905	2.52099	0.0211
Past_Smoker	2	0.0015507	0.0428107	0.947501	0.491
Sex	1	0.0011887	0.0328177	1.45267	0.162
Race	1	0.0017795	0.0491294	2.1747	0.032
HomeOxygen	1	0.0015115	0.0417292	1.84713	0.0763
CorticosteroidsOral	1	0.0009774	0.0269841	1.19444	0.2872
Corticosteroidsinhaled	1	0.0014183	0.0391555	1.73321	0.0865
Bronhciodilators	1	0.0007094	0.0195858	0.866961	0.5558
LeukotrieneReceptorAntagonists	1	0.0007623	0.0210466	0.93162	0.4514
ED_steroids	1	0.0012164	0.0335823	1.48651	0.1538
ED_bronchodilators	1	0.0008006	0.0221026	0.978367	0.4526
Rhonchi	1	0.0004625	0.0127677	0.565157	0.853
Wheezing	1	0.000356	0.009829	0.43508	0.9456
Cough	1	0.0012556	0.0346631	1.53435	0.1315
Chills	1	0.0010049	0.0277417	1.22798	0.2758
Sputum	1	0.0012475	0.0344401	1.52448	0.1447
Dyspnea	1	0.0011203	0.0309298	1.3691	0.1995
Chest_Discomfort	1	0.0010088	0.0278499	1.23277	0.268
receive_abx	1	0.0006849	0.0189098	0.837036	0.5921
abx_ed	1	0.0003214	0.0088718	0.392708	0.9677
hosp_admit	1	0.0010071	0.0278041	1.23074	0.2521
Residual	5	0.0040915	0.112957	NA	NA
Total	33	0.0362216	1	NA	NA
Table S1I- Adonis2 comparisons of LRTI outcomes using baseline fecal samples
	Df	SumOfSqs	R2	F	Pr(>F)
OUTCOME_CAP	1	0.0026779	0.0739305	2.62682	0.0153
OUTCOME_COPD	1	0.0014865	0.0410385	1.45814	0.1878
OUTCOME_Asthma	1	0.0014357	0.0396371	1.40834	0.0873
OUTCOME_Acute_Bronchitis	1	0.0009329	0.0257559	0.915134	0.6376
Overall_Adverse_outcome	1	0.0011444	0.031593	1.12253	0.5725
Residual	28	0.0285443	0.788045	NA	NA
Total	33	0.0362216	1	NA	NA
Table S1J Pairwise Adonis2 comparisons between Cities
	R2	P.adj
Healthy vs Pittsburgh	0.074409	0.001
Healthy vs Columbus	0.169032	0.001
Healthy vs Hershey	0.120612	0.001
Healthy vs Detroit	0.158137	0.001
Pittsburgh vs Columbus	0.144424	0.001
Pittsburgh vs Hershey	0.0858794	0.001
Pittsburgh vs Detroit	0.0830948	0.001
Columbus vs Hershey	0.0546352	0.006
Columbus vs Detroit	0.071924	0.001
Hershey vs Detroit	0.0194063	0.05
Table S1J - P-values for Differences in Alpha Diversity
	Healthy	Columbus	Pittsburgh	Hershey
Columbus	0.0012	-	-	-
Pittsburgh	0.3869	0.0029	-	-
Hershey	9.4e-05	1	0.0012	-
Detroit	3.6e-07	1	3.7e-05	1
Table S1K - Variables that are not Independent of City by Chi-Squared test
	Columbus	Pittsburgh	Hershey	Detroit	p-value (Bonferroni corrected)
White	0.5	0.46	0.866667	0.0454546	6.22391e-07
ED_steroids	0.8	0.26	0.466667	0.818182	1.18482e-05
Cough (Yes)	1	0.84	0.8	0.431818	0.000538965
Chills (Yes)	0.7	0.44	0.266667	0.113636	0.00883431
Sputum (Yes)	0.8	0.48	0.6	0.113636	0.000311646
ED Antibiotics (Yes)	0.5	0.16	0.6	0.0681818	0.00046942
Received Antibiotics (Yes)	0.7	0.58	1	0.340909	0.00281866
LRTI CAP outcome (Yes)	0.1	0.32	0.4	0	0.00414443
